# Supplementary material for: The potentiator ivacaftor is essential for pharmacological restoration of F508del-CFTR function and mucociliary clearance in cystic fibrosis
Source: JCI Insight. 2025 Apr 22;10(10):e187951. doi: 10.1172/jci.insight.187951 (PMC12128954; doi:10.1172/jci.insight.187951)
Supplement: Supporting data values [file jciinsight-10-187951-s059.xlsx]

## Sheet: 2B
Basal Isc (µA/cm2)	Vehicle	ET	ETI
Donor 1	6.79076	1.28538	1.48229
Donor 1	10.3517	0.907077	1.46903
Donor 2	1.27876	1.96792	2.50885
Donor 2	1.73009	2.50996	1.0896
Donor 3	3.15265	3.01346	1.58508
Donor 3	3.98829	2.28706	3.29554
Donor 4	3.69092	1.6701	1.72516
Donor 4	4.6875	2.23929	1.68594
Donor 5	4.6167	1.97566	0.990044
Donor 5	5.26217	2.21018	1.29369
Donor 6	2.1658	2.05199	1.27042
Donor 6	1.7831	1.75374	0.976855
Donor 7	0.902931	1.14906	0.465985
Donor 7	0.547566	1.6911	1.78512
Donor 8	4.42478	1.87942	2.82522
Donor 8	4.17146	2.20133	3.15929
Donor 9	0.96792	1.70907	1.89712
Donor 9	2.02434	2.21792	2.01881
Donor 10	4.19358	3.17478	2.65063
Donor 10	3.1851	2.46091	2.81195
Donor 11	3.37741	2.63727	2.92387
Donor 11	3.68715	2.99075	3.1969
Donor 12	3.90961	2.8528	2.38069
Donor 13	3.11087	1.91679	2.11867
Donor 13	1.21835

## Sheet: 2C
ΔAmiloride Isc (µA/cm2)	Vehicle	ET	ETI
Donor 1	-4.17	-0.94	-0.79
Donor 1	-7.49	-0.68	-0.64
Donor 2	-0.254741	-0.236726	-0.287769
Donor 2	-0.753477	-0.0502529	-0.0410872
Donor 3	-1.27528	0.0289717	-0.217749
Donor 3	-1.89916	-0.155262	-0.305257
Donor 4	-3.01496	-0.905248	-0.875366
Donor 4	-3.4616	-0.954129	-0.874864
Donor 5	-3.68105	-0.646386	-0.353982
Donor 5	-3.97714	-0.713127	-0.490782
Donor 6	-1.18405	-0.369192	-0.234747
Donor 6	-1.07951	-0.438986	-0.100196
Donor 7	-0.60979	-0.170077	-0.10094
Donor 7	-0.0884956	-0.347069	-0.463219
Donor 8	-3.24668	-1.49502	-0.82854
Donor 8	-2.85232	-0.647124	-0.695243
Donor 9	-0.459071	-0.34292	-0.56969
Donor 9	-0.85177	0.11062	-1.01217
Donor 10	-2.44487	-1.21267	-1.14251
Donor 10	-1.62445	-1.23534	-0.798212
Donor 11	-1.76592	-1.07911	-1.04097
Donor 11	-2.09067	-1.2394	-1.20417
Donor 12	-2.08118	-0.326307	-0.575554
Donor 13	-1.71568	-0.545972	-0.473378
Donor 13	-1.07921

## Sheet: 2D
Amiloride-insensitive Isc (µA/cm2)	Vehicle	ET	ETI
Donor 1	2.62076	0.345379	0.692294
Donor 1	2.86166	0.227077	0.829031
Donor 2	1.02402	1.73119	2.22108
Donor 2	0.976612	2.4597	1.04851
Donor 3	1.87737	3.04243	1.36734
Donor 3	2.08913	2.1318	2.99028
Donor 4	0.675964	0.764855	0.849795
Donor 4	1.2259	1.28516	0.811078
Donor 5	0.935656	1.32928	0.636062
Donor 5	1.28503	1.49705	0.802913
Donor 6	0.981748	1.6828	1.03567
Donor 6	0.703586	1.31476	0.876659
Donor 7	0.293142	0.978982	0.365044
Donor 7	0.459071	1.34403	1.3219
Donor 8	1.1781	0.384403	1.99668
Donor 8	1.31914	1.5542	2.46405
Donor 9	0.50885	1.36615	1.32743
Donor 9	1.17257	2.32854	1.00664
Donor 10	1.74871	1.96211	1.50811
Donor 10	1.56066	1.22557	2.01374
Donor 11	1.61149	1.55815	1.8829
Donor 11	1.59648	1.75134	1.99273
Donor 12	1.82842	2.52649	1.80514
Donor 13	1.39519	1.37082	1.64529
Donor 13	0.139139

## Sheet: 2E
ΔForskolin/IBMX Isc (µA/cm2)	Vehicle	ET	ETI
Donor 1	0.283001	2.81281	1.87915
Donor 1	0.302052	3.05279	2.67207
Donor 2	0.18081	2.53595	2.58902
Donor 2	0.547171	2.33289	0.184893
Donor 3	0.370048	2.59363	1.35667
Donor 3	0.657001	3.00924	1.71842
Donor 4	0.186296	1.49998	0.777837
Donor 4	0.377891	0.800588	0.868622
Donor 5	-0.00184364	0.942109	0.468289
Donor 5	0.190819	1.44911	0.524521
Donor 6	0.473359	0.451005	0.707273
Donor 6	0.451005	0.512998	0.804987
Donor 7	0.890487	0.763274	0.696903
Donor 7	0.0940265	1.23341	1.62058
Donor 8	0.102536	1.69227	0.574765
Donor 8	0.258892	1.28489	0.633297
Donor 9	0.0798918	1.02938	0.464602
Donor 9	0.0442477	0.994469	0.577434
Donor 10	0.541509	0.648704	1.05846
Donor 10	0.631387	1.08361	0.897335
Donor 11	1.03693	3.8689	1.97073
Donor 11	1.02751	3.28796	1.73311
Donor 12	0.502191	0.78034	0.497133
Donor 13	0.208103	0.638309	0.370921
Donor 13	-0.0269635

## Sheet: 2F
ΔIvacaftor Isc (µA/cm2)	Vehicle	ET	ETI
Donor 1		0.477392	0.0300747
Donor 1		0.57695	0.275166
Donor 2		-0.305586	-0.389473
Donor 2		-0.212251	0.223313
Donor 3		0.0181731	0.000395111
Donor 3		-0.000395121	0.00368741
Donor 4		-0.0332748	-0.0398739
Donor 4		-0.0400265	-0.128446
Donor 5		-0.0287758	-0.0358923
Donor 5		-0.00680673	0.0333112
Donor 6		0.007326	-0.0182255
Donor 6		0.013416	0.0269835
Donor 7		-0.0811209	-0.0866519
Donor 7		-0.28208	-0.125369
Donor 8		-0.219537	-0.181246
Donor 8		0.710943	-0.513104
Donor 9		-0.150258	-0.0755899
Donor 9		-0.212021	-0.108776
Donor 10		-0.177189	-0.116348
Donor 10		-0.00711127	0.0290376
Donor 11		0.189193	-0.0593852
Donor 11		-0.0581964	-0.053272
Donor 12		-0.0219857	-0.0483961
Donor 13		0.0836798	0.00335557
Donor 13

## Sheet: 2G
Total chloride secretory Isc (µA/cm2)	Vehicle	ET	ETI
Donor 1	2.90376	3.63558	2.60152
Donor 1	3.16372	3.85682	3.77627
Donor 2	1.20483	3.96156	4.42063
Donor 2	1.52378	4.58034	1.45672
Donor 3	2.24742	5.65424	2.7244
Donor 3	2.74613	5.14064	4.71239
Donor 4	0.86226	2.23156	1.58776
Donor 4	1.60379	2.04572	1.55125
Donor 5	0.933813	2.24261	1.06846
Donor 5	1.47585	2.93936	1.36074
Donor 6	1.45511	2.14113	1.72472
Donor 6	1.15459	1.84117	1.70863
Donor 7	1.18363	1.66114	0.975295
Donor 7	0.553097	2.29535	2.81711
Donor 8	1.28063	1.85713	2.3902
Donor 8	1.57803	3.55003	2.58424
Donor 9	0.588741	2.24527	1.71645
Donor 9	1.21681	3.11099	1.4753
Donor 10	2.29022	2.43363	2.45022
Donor 10	2.19204	2.30207	2.94011
Donor 11	2.64841	5.61624	3.79425
Donor 11	2.62399	4.9811	3.67257
Donor 12	2.33061	3.28485	2.25387
Donor 13	1.60329	2.09281	2.01957
Donor 13	0.112175

## Sheet: 2h
ΔCFTRinh-172 Isc (µA/cm2)	Vehicle	ET	ETI
Donor 1	-0.851474	-1.98764	-1.37919
Donor 1	-0.963723	-2.26982	-1.61337
Donor 2	-0.305049	-3.00224	-3.62356
Donor 2	-1.0992	-3.46062	-1.09844
Donor 3	-0.528366	-3.85224	-1.81455
Donor 3	-0.850269	-3.12626	-1.85288
Donor 4	-0.45947	-1.8384	-1.17309
Donor 4	-0.481871	-1.31563	-1.23307
Donor 5		-1.4233	-0.747603
Donor 5	-0.586283	-2.26032	-0.82135
Donor 6	-0.563514	-0.81144	-1.33863
Donor 6	-0.660675	-1.47322	-1.378
Donor 7	-0.759956	-1.41777	-0.760693
Donor 7	-0.260324	-1.98009	-2.29499
Donor 8	-0.296272	-1.45495	-1.11507
Donor 8	-0.822322	-2.5991	-0.746621
Donor 9	-0.289454	-1.15229	-0.936578
Donor 9	-0.460914	-1.65192	-0.488569
Donor 10	-0.499763	-1.53366	-1.18797
Donor 10	-0.695322	-0.913796	-1.2018
Donor 11	-1.0041	-3.36767	-2.22852
Donor 11	-1.6291	-2.94478	-2.21539
Donor 12	-0.55849	-1.45257	-1.06112
Donor 13	-0.559932	-1.3181	-0.864885
Donor 13	-0.251119

## Sheet: 3B
Basal Isc (µA/cm2)	Vehicle	ET	ETI
Donor 1	19.316	18.2153	20.7651
Donor 1	16.0237	18.9823	20.7882
Donor 2	4.39989	2.2594	3.73341
Donor 2	7.18197	2.5	3.09735
Donor 3	5.60288	3.63662	4.59993
Donor 3	7.25479	2.91759	5.16409
Donor 4	22.7517	18.4963	17.3175
Donor 4	21.6627	14.4898	18.8758
Donor 5	14.7373	10.9071	10.9873
Donor 5	13.7804	11.344	14.8341
Donor 6	23.3421	20.831	18.0828
Donor 6	21.0841	18.8081	18.3324
Donor 7	15.495	15.4056	16.7487
Donor 7	15.1927	14.5861	16.0887
Donor 8	18.7146	12.2732	15.6095
Donor 8	4.77102	16.1029	13.7533
Donor 9	14.0348	9.29812	9.21847
Donor 9	13.2478	7.56527	8.15321
Donor 10	24.1728	21.2266	18.892
Donor 10	23.2239	21.953	21.3225
Donor 11	8.47714	4.57473	8.88612
Donor 11	7.29966	3.77151	5.76665
Donor 12	12.1495	11.7066	14.5681
Donor 12	15.0996	11.1615	6.23441

## Sheet: 3C
ΔAmiloride Isc (µA/cm2)	Vehicle	ET	ETI
Donor 1	-25.3727	-19.7612	-18.5715
Donor 1	-21.9407	-20.737	-19.7829
Donor 2	-4.5354	-2.20686	-2.25387
Donor 2	-4.56582	-2.59679	-2.4198
Donor 3	-4.6156	-2.51751	-2.52028
Donor 3	-6.82614	-2.62813	-2.63274
Donor 4	-22.8133	-17.9084	-13.6378
Donor 4	-23.8443	-14.3317	-16.0969
Donor 5	-17.0658	-11.6316	-9.52157
Donor 5	-16.5293	-10.979	-11.3827
Donor 6	-27.1633	-22.3629	-14.6596
Donor 6	-25.0637	-21.6362	-15.9851
Donor 7	-18.8905	-18.0948	-14.9386
Donor 7	-19.0574	-15.9945	-15.6657
Donor 8	-19.3347	-11.3167	-12.2841
Donor 8	-7.58834	-13.9807	-10.6531
Donor 9	-12.7551	-7.73769	-6.59887
Donor 9	-11.48	-6.10578	-5.82951
Donor 10	-25.5987	-19.59	-17.283
Donor 10	-25.5691	-21.1162	-19.5819
Donor 11	-6.79192	-3.9117	-5.87693
Donor 11	-4.58015	-2.90211	-3.80662
Donor 12	-11.7802	-9.54607	-11.8051
Donor 12	-14.7345	-10.8275	-1.45778

## Sheet: 3D
Amiloride-insensitive Isc (µA/cm2)	Vehicle	ET	ETI
Donor 1	-6.05669	-1.54591	2.19358
Donor 1	-5.91704	-1.7547	1.00525
Donor 2	-0.135509	0.0525442	1.47954
Donor 2	2.61615	-0.096792	0.677544
Donor 3	0.987279	1.1191	2.07965
Donor 3	0.42865	0.289454	2.53134
Donor 4	-0.0616308	0.587863	3.67968
Donor 4	-2.18157	0.158028	2.77892
Donor 5	-2.32854	-0.724557	1.46571
Donor 5	-2.74889	0.365044	3.45133
Donor 6	-3.82124	-1.53186	3.42323
Donor 6	-3.97965	-2.8281	2.34735
Donor 7	-3.39544	-2.68922	1.81008
Donor 7	-3.86469	-1.40836	0.422974
Donor 8	-0.620101	0.956542	3.32538
Donor 8	-2.81732	2.12216	3.10019
Donor 9	1.27973	1.56043	2.61961
Donor 9	1.76784	1.45949	2.3237
Donor 10	-1.42588	1.63662	1.60896
Donor 10	-2.34513	0.836836	1.7406
Donor 11	1.68522	0.663025	3.0092
Donor 11	2.71951	0.8694	1.96004
Donor 12	0.369299	2.16048	2.76293
Donor 12	0.365044	0.333986	4.77663

[truncated: 6 more sheets: 3E, 3F, 3G, 3H, S2A, S2B]
